# Supplementary material for: MAT Loci Play Crucial Roles in Sexual Development but Are Dispensable for Asexual Reproduction and Pathogenicity in Rice Blast Fungus Magnaporthe oryzae
Source: J Fungi (Basel). 2021 Oct 13;7(10):858. doi: 10.3390/jof7100858 (PMC8539793; doi:10.3390/jof7100858)
Supplement: Supplementary file 1 [file jof-07-00858-s001.zip]

Archive with 6 entries (4 files):
- jof-1362987-supplementary/
- jof-1362987-supplementary/S1.tif
- jof-1362987-supplementary/Table S1.pdf
- jof-1362987-supplementary/__MACOSX/
- jof-1362987-supplementary/__MACOSX/._S1.tif
- jof-1362987-supplementary/__MACOSX/._Table S1.pdf
